# Supplementary material for: Chemical Profile Analysis of Prosopis laevigata Extracts and Their Topical Anti-Inflammatory and Antibacterial Activities
Source: Plants (Basel). 2025 Apr 3;14(7):1118. doi: 10.3390/plants14071118 (PMC11991005; doi:10.3390/plants14071118)
Supplement: Supplementary file 1 [file plants-14-01118-s001.zip]

Archive with 1 entries (1 files):
- plants-3503242-supplementary.pdf
